# Supplementary material for: Negative regulation of conserved RSL class I bHLH transcription factors evolved independently among land plants
Source: eLife. 2018 Aug 23;7:e38529. doi: 10.7554/eLife.38529 (PMC6141232; doi:10.7554/eLife.38529)
Supplement: Supplementary file 2. [file elife-38529-supp2.txt]

Supplemental file 2 MpFRH1 transcript

>MpFRH1_transcript
tcggcactctcttctgtacaaataagtacttccatcagcagacgacatcagtcttgaacttgctcactcatctccccctccc
ccctcccccctcccgcagccctcaacagcgccatagagtcccagacttcccactggccggccccatctgaacctcttctct
tctctcatcggcttctccctagacctgccccgtagttcagtctagctagctcggctcggcgtggcgggcggtggggtagtt
ggttagtccagttccggtataattccagcgctagcagttgctggagttcgtggtgatggtggtggtggtgtagtagtagtc
atagtgtaccgcattaagatcctctccagtcgcttgagctgcgccacgattctgctcgtgcagcagcttggcttgtggacg
atttgcgtcgttcagatcgaaattcaaccaaaagctgcagcacgaattttggattggatgagcaaccgcagataataga
tagcacagccaaacagcaccgcgtggtggcggccgtcactgacacagacagatagcgagctagatagatagacagat
agacagaaatcttgacattctccaggttgcagcagggaattcggccactttcggttcttgtgcttgcacattggtctcttc
acgcacaaacatcgaacccttgtggcatctgtgtttgtgtgagaagaggccaatctccaagcggaaaaaccccttaaat
tcgaggacgattcagccgcagtcagcagcagtggtcagtcagagtaagtgggtctatgttgtgcgtgaaacagaacac
aattttctcgtgctaacgaggtggtgtcttctgagatcagctccagcgtcatcctcatccatggatcctcaccttcctcaca
ggggatcatcaccatcactcggatagactgccacgcagttttctttggctgcaagcgggcaaagatcgagattctgcac
gggttggcgcactgtagccttaggatggcgtgctccagttacaaacatactcaggatggccaggggacactgaaggat
gcagattcgtagagactccgttcactgatgcaccgaacttgggagctcggatcacaccctcgtgcactcaccacaccgg
caggaggattgattgagaatctagatttgtgctgcagcccccgagctgtatggaattcattacccgtcaataaatttgctt
tgcc
